# Supplementary material for: Dynamics Analysis of Firing Patterns in Pre-Bötzinger Complex Neurons Model
Source: Front Comput Neurosci. 2021 Jun 15;15:591037. doi: 10.3389/fncom.2021.591037 (PMC8239244; doi:10.3389/fncom.2021.591037)
Supplement: Supplementary file 1 [file Data_Sheet_1.ZIP]

Archive with 4 entries (3 files):
- code/
- code/gcantot nullcline.txt
- code/gcantot.txt
- code/Iexc.txt
