# Supplementary material for: Dynamics Analysis of Firing Patterns in Pre-Bötzinger Complex Neurons Model
Source: Front Comput Neurosci. 2021 Jun 15;15:591037. doi: 10.3389/fncom.2021.591037 (PMC8239244; doi:10.3389/fncom.2021.591037)
Supplement: Supplementary file 1 [file Data_Sheet_1.ZIP › code/Iexc.txt]

v'=(-Ina-Ik-Inap-Il-Ican-Iapp-Iexc)/c
n'=(ninf(v)-n)/taun(v)
h'=(hinf(v)-h)/tauh(v)


Ina=gna*(minf(v))^3*(1-n)*(v-vna)
Ik=gk*n^4*(v-vk)
Inap=gnap*mpinf(v)*h*(v-vna)
Il=gl*(v-vl)
Ican=gcantol*(v-vna)
Iapp=gapp*(v-vapp)


minf(v)=1/(1+exp((v-thetam)/sigmam))
ninf(v)=1/(1+exp((v-thetan)/sigman))
mpinf(v)=1/(1+exp((v-thetamp)/sigmamp))
hinf(v)=1/(1+exp((v-thetah)/sigmah))
taun(v)=taunmax/cosh((v-thetan)/(2*sigman))
tauh(v)=tauhmax/cosh((v-thetah)/(2*sigmah))
f(ca])=1/(1+(kcan/ca])^ncan)
gcantol=gcan*f(ca])

aux Ina=gna*(minf(v))^3*(1-n)*(v-vna)
aux Ik=gk*n^4*(v-vk)
aux Inap=gnap*mpinf(v)*h*(v-vna)
aux Il=gl*(v-vl)
aux Ican=gcan*f(ca])*(v-vna)
aux Iapp=gapp*(v-vapp)
aux gcantol=gcan*f(ca])

par Iexc=0,gapp=0.4,vapp=-50,gna=1.8,gk=4.2,gl=2.3,gnap=3,gcan=0.7,ca]=0.02
par c=21,thetam=-34,sigmam=-5,vna=50,vk=-85,thetamp=-40,sigmamp=-6,vl=-58
par kcan=0.74,ncan=0.97,thetan=-29,sigman=-4
par taunmax=10,tauhmax=10000,thetah=-48,sigmah=5


set gapp=0.4 {gapp=0.4}
set gapp=-0.4 {gapp=-0.4}


@ yp=v,xp=n,ylo=-80,yhi=10,xlo=-0.5,xhi=1.5,ylabel=v,xlabel=n
@ autovar=v,autoxmin=-95,autoxmax=100,autoymin=-100,autoymax=10
@ parmin=-95,parmax=100,ntst=50
@ dt=.2,total=300,bound=10000,dsmax=0.3,ds=-0.02
